# Supplementary material for: Clinical efficacy and safety of automatic remifentanil administration based on Analgesia Nociception Index monitoring during burn surgery under propofol anesthesia: A randomized controlled clinical trial
Source: PLoS One. 2025 May 5;20(5):e0322384. doi: 10.1371/journal.pone.0322384 (PMC12052174; doi:10.1371/journal.pone.0322384)
Supplement: S6 File — (XLSX) [file pone.0322384.s006.xlsx]

## Sheet: Feuil1
Patient	Time	Heart rate (bpm)	Systolic Blood Pressure (mmHg)	Diastolic Blood Pressure (mmHg)	Mean Blood Pressure (mmHg)	Respiratory rate (cpm)	SpO2	FetCO2 (mmHg)	Pmax (mmHg)	Pplat (mmHg)	Peep (mmHg)	Vt (ml)	BIS	ANI i	ANI m
001	T1	85	97	62	74	13	96	31	26	A	5	575	30	32	31
001	T2	81	97	62	74	13	95	30	26	A	5	575	39	36	34
001	T3	89	96	77	85	13	93	31	26	A	5	575	27	25	27
001	T4	86	83	52	66	11	94	31	24	A	5	575	32	55	52
001	T5	81	81	53	67	11	93	33	24	A	5	575	31	42	55
001	T6	82	110	69	86	13	96	35	25	A	5	575	28	78	71
001	T7	70	116	66	92	12	K	23	37	A	1	A	77	29	26
002	T1	113	140	86	106	12	95	31	20	A	6	525	40	46	47
002	T2	121	125	78	93	12	96	33	21	A	6	525	28	28	24
002	T3	106	112	74	92	12	96	31	21	A	6	525	36	89	79
002	T4	150	99	78	88	12	94	31	24	A	6	525	35	54	66
002	T5	153	86	69	76	12	94	29	22	A	6	500	34	69	64
002	T6	150	94	67	77	12	96	35	22	A	6	500	49	80	74
002	T7	141	92	69	78	11	94	38	18	A	6	540	A	47	58
003	T1	75	114	63	88	12	100	39	17	D	3	690	27	26	34
003	T2	84	126	68	88	12	100	39	17	7	3	685	38	65	65
003	T3	81	125	67	91	12	100	38	17	D	3	688	47	90	82
003	T4	83	135	77	97	12	100	37	17	D	3	688	36	52	61
003	T5	85	127	76	96	12	100	36	17	D	3	669	39	47	42
003	T6	87	111	60	77	12	100	36	17	D	3	672	30	51	62
003	T7	80	129	67	89	12	100	36	17	D	3	673	31	49	44
004	T1	75	111	62	80	12	100	37	16	7	0	400	26	73	69
004	T2	75	107	57	74	12	99	37	7	7	0	400	26	73	69
004	T3	75	106	54	74	12	98	35	17	7	0	408	25	100	82
004	T4	74	107	55	74	12	98	35	17	7	0	409	38	92	86
004	T5	78	128	64	85	12	98	36	17	15	0	403	25	45	60
004	T6	76	119	57	77	12	98	35	17	13	0	408	28	64	75
004	T7	69	122	58	82	12	99	36	17	13	0	416	58	61	63
005	T1	77	98	46	74	12	100	38	14	12	3	600	33	61	53
005	T2	73	89	36	65	12	99	36	16	13	3	600	41	77	62
005	T3	74	95	43	69	12	99	35	16	13	3	600	44	40	46
005	T4	73	111	62	81	12	99	36	16	14	3	600	67	33	40
005	T5	66	115	68	91	12	99	37	16	13	3	600	42	50	61
005	T6	71	134	81	106	12	100	38	16	14	3	600	74	64	74
005	T7	69	123	79	98	12	100	39	15	12	3	600	52	80	74
006	T1	58	81	45	61	12	97	34	15	14	3	450	36	53	43
006	T2	53	85	46	64	12	98	31	16	14	3	450	38	44	35
006	T3	54	82	48	63	12	98	30	16	14	3	450	34	44	49
006	T4	56	85	50	66	12	99	33	16	14	3	450	36	44	40
006	T5	54	83	49	63	12	98	31	16	14	3	450	35	43	48
006	T6	50	97	52	72	12	100	32	16	15	3	450	42	51	46
006	T7	53	119	71	91	12	100	33	18	16	3	450	54	50	46
007	T1	85	145	84	102	12	98	29	15	13	4	600	47	88	72
007	T2	85	129	73	98	10	97	29	15	13	4	600	49	55	65
007	T3	81	182	99	118	10	98	30	14	13	4	600	60	90	76
007	T4	86	144	75	96	10	98	29	15	13	4	600	40	58	58
007	T5	87	116	46	63	10	98	28	15	14	4	600	60	48	59
007	T6	86	115	69	90	9	98	33	14	13	3	600	40	97	91
007	T7	81	129	67	93	9	99	33	17	16	4	600	67	82	69
008	T1	67	113	71	86	12	100	29	15	NC	3	600	43	72	92
008	T2	73	105	60	77	12	100	30	16	NC	3	600	55	25	47
008	T3	66	110	65	80	13	100	29	16	NC	3	600	67	42	49
008	T4	65	114	68	84	12	100	28	16	NC	3	600	48	27	35
008	T5	53	100	55	79	11	100	28	15	K	3	600	40	44	62
008	T6	58	115	67	86	10	100	30	15	K	3	600	46	64	58
008	T7	58	118	63	84	10	100	31	15	K	3	600	48	66	62
009	T1	53	105	50	69	12	98	31	14	11	3	600	27	94	89
009	T2	55	107	56	77	12	99	29	14	11	3	600	27	53	75
009	T3	54	108	59	75	12	99	29	15	11	3	600	26	54	55
009	T4	A	A	A	A	A	A	A	A	A	A	A	A	A	A
009	T5	49	116	60	82	10	99	31	13	11	3	600	35	47	59
009	T6	44	102	53	73	10	99	32	13	11	3	600	36	51	55
009	T7	44	101	52	70	10	99	31	13	11	3	600	30	100	92
010	T1	60	99	52	73	12	99	33	15	13	3	550	26	75	81
010	T2	55	107	59	81	12	99	33	15	13	3	550	51	60	62
010	T3	52	126	74	94	12	100	31	15	14	3	550	55	47	56
010	T4	72	133	89	111	15	100	33	17	15	3	550	61	27	51
010	T5	55	117	74	93	12	100	30	16	14	3	550	64	38	65
010	T6	57	116	69	89	12	100	31	16	14	3	550	40	43	50
010	T7	53	112	60	83	12	100	31	17	17	4	550	43	64	65
011	T1	85	96	48	68	12	98	36	17	16	3	425	25	57	48
011	T2	84	91	43	63	13	98	35	17	16	4	425	35	98	69
011	T3	70	116	56	82	13	98	37	18	16	3	425	59	57	52
011	T4	84	88	44	63	13	98	34	18	16	3	425	40	46	46
011	T5	93	76	35	54	13	98	35	17	16	3	425	25	35	39
011	T6	75	95	52	71	13	100	35	19	16	4	475	68	53	58
011	T7	75	115	48	77	13	100	35	21	19	4	475	71	50	49
012	T1	74	95	56	72	12	100	27	15	13	3	450	34	100	72
012	T2	80	117	77	95	12	100	29	14	12	2	450	46	64	51
012	T3	83	111	73	90	12	100	28	14	12	3	450	33	23	32
012	T4	91	102	65	79	12	100	28	14	11	3	450	22	98	99
012	T5	82	106	71	86	12	100	27	14	12	3	450	28	64	75
012	T6	79	105	67	81	11	100	31	14	12	3	450	38	53	69
012	T7	76	111	69	86	11	100	30	14	12	3	450	24	77	69
013	T1	66	106	53	74	18	99	32	16	K	3	450	49	70	70
013	T2	59	104	52	74	14	99	34	14	12	3	450	51	81	81
013	T3	68	115	73	91	14	98	37	14	13	3	450	43	48	47
013	T4	62	109	56	78	14	97	34	14	12	3	450	34	73	71
013	T5	63	104	57	77	14	99	35	14	12	3	450	47	60	66
013	T6	65	116	46	85	14	100	38	14	12	3	450	46	83	60
013	T7	66	112	57	80	14	99	37	14	12	3	450	44	81	87
014	T1	45	105	50	72	12	99	61	15	12	4	650	12	100	86
014	T2	40	119	60	82	12	99	49	15	12	4	650	14	99	96
014	T3	41	133	63	86	12	99	44	15	12	3	650	36	92	86
014	T4	37	117	60	82	10	99	44	14	12	3	650	37	94	97
014	T5
014	T6	37	125	63	88	10	99	44	14	12	03	650	37	100	100
014	T7	36	124	63	89	10	99	70	14	12	03	650	39	98	98
015	T1	63	74	44	55	14	94	32	22	18	00	575	28	49	39
015	T2	72	81	46	59	12	94	35	21	17	00	585	32	48	45
015	T3	76	84	45	60	12	94	34	21	18	00	595	35	29	29
015	T4	72	89	48	66	12	94	35	21	18	00	594	38	24	31
015	T5	56	104	55	74	14	95	34	22	18	00	589	41	52	48
015	T6	51	102	55	73	14	97	32	22	18	00	578	45	53	50
015	T7	51	108	57	77	14	97	34	22	18	00	576	41	66	57
016	T1	75	92	61	72	12	100	35	15	13	00	575	35	59	51
016	T2	61	103	65	81	12	100	35	15	13	00	575	39	88	58
016	T3	66	92	61	73	12	99	33	16	13	00	575	38	58	66
016	T4	65	97	63	76	12	100	33	16	13	00	575	47	60	60
016	T5	62	101	61	79	12	99	32	16	14	00	575	39	45	50
016	T6	63	98	62	77	12	100	33	16	14	00	575	34	82	71
016	T7	57	105	64	81	12	100	34	16	14	00	575	50	72	70
017	T1	48	113	65	83	12	96	36	16	13	3	575	28	48	57
017	T2	51	104	58	77	12	95	35	16	12	3	575	39	28	43
017	T3	45	103	55	73	12	95	34	17	13	3	575	41	80	75
017	T4	47	117	65	84	12	96	35	17	13	3	575	41	51	45
017	T5
017	T6	46	119	69	91	12	96	36	17	13	2	575	41	66	61
017	T7	49	109	55	78	12	96	36	17	13	3	575	44	52	43
018	T1	69	100	58	76	14	98	34	16	13	00	600	20	95	85
018	T2	69	100	58	78	14	98	33	16	13	00	600	20	93	94
018	T3	71	105	60	79	14	98	32	16	14	00	600	20	77	85
018	T4	66	107	61	81	14	98	30	17	14	00	600	27	100	97
018	T5	67	115	60	86	12	98	32	16	12	00	600	43	100	99
018	T6	61	129	77	99	12	98	32	16	13	00	600	49	98	98
018	T7	55	126	78	98	12	98	32	16	12	00	600	46	100	100
019	T1	59	92	54	67	12	99	35	18	16	00	600	41	62	54
019	T2	57	88	50	64	12	97	38	17	15	00	600	40	55	69
019	T3	61	92	50	71	12	99	46	18	16	00	600	41	37	61
019	T4
019	T5	56	84	46	63	12	98	40	17	15	00	600	25	46	39
019	T6	55	86	47	63	14	98	34	18	15	00	600	40	76	75
019	T7	53	86	47	62	14	98	33	19	16	00	600	38	59	73
020	T1	59	103	51	71	16	98	33	16	14	03	400	28	68	65
020	T2	54	102	49	71	16	98	31	16	14	03	400	31	56	68
020	T3	54	101	44	69	16	97	31	16	14	03	400	39	54	65
020	T4	54	139	74	100	16	98	31	17	14	03	400	34	87	85
020	T5	66	135	67	94	16	97	31	16	14	03	400	36	33	54
020	T6	59	131	70	95	16	98	34	16	14	03	400	48	57	66
020	T7	55	117	53	81	16	97	32	17	14	03	400	39	74	77
021	T1	087	112	064	081	16	98	54	17	14	04	500	36	51	40
021	T2	076	126	072	092	16	097	54	17	15	04	500	44	075	059
021	T3	072	120	64	088	16	097	54	18	15	04	500	55	93	082
021	T4	070	121	073	095	16	097	54	18	15	4	500	78	57	61
021	T5	A	A	A	A	A	A	A	A	A	A	A	A	A	A
021	T6	075	128	057	088	16	097	54	18	15	04	500	40	083	019
021	T7	073	109	063	82	16	096	54	18	15	4	500	44	068	079
022	T1	95	81	45	61	12	95	34	25	22	0	550	38	77	61
022	T2	95	96	61	79	12	95	30	23	19	0	550	62	36	50
022	T3	88	85	52	79	12	96	32	20	15	0	550	31	29	49
022	T4	88	100	62	74	12	96	32	18	13	0	550	40	53	47
022	T5	90	130	69	104	12	94	33	30	23	0	550	36	27	42
022	T6	82	128	68	91	12	96	34	18	14	0	550	40	48	63
022	T7	83	128	72	93	12	96	33	18	14	0	550	47	63	77
023	T1	96	89	64	75	11	100	34	15	11	0	461	41	72	70
023	T2	90	92	66	87	11	99	35	18	11	0	418	42	59	53
023	T3	94	115	79	93	11	100	34	15	12	0	453	40	35	43
023	T4	93	91	67	79	11	99	36	14	11	0	491	40	88	79
023	T5	95	96	70	81	10	100	35	14	11	0	458	37	41	62
023	T6	95	105	69	85	12	99	35	16	12	0	454	39	63	61
023	T7	91	97	66	77	12	99	34	16	12	0	460	41	73	74
024	T1	54	121	56	79	12	100	30	16	13	0	525	24	51	58
024	T2	52	120	57	81	12	100	30	16	13	0	525	24	47	50
024	T3	53	130	61	84	12	100	30	16	13	0	525	21	29	47
024	T4	49	127	61	86	12	100	29	16	13	0	525	29	59	69
024	T5	45	126	49	72	12	100	27	16	13	0	525	23	96	91
024	T6	47	140	62	93	12	100	29	16	13	0	525	25	74	83
024	T7	46	130	64	95	12	100	29	16	13	0	525	33	72	85
025	T1	68	116	66	87	12	98	38	21	17	0	525	58	92	70
025	T2	73	111	63	80	16	98	34	21	17	0	525	42	44	64
025	T3	80	121	70	90	16	98	35	20	17	0	525	21	44	56
025	T4	77	129	84	103	16	98	35	21	7	0	525	18	38	42
025	T5	78	130	78	99	16	98	34	20	17	0	525	16	61	55
025	T6	68	121	71	98	16	98	32	21	17	0	525	42	81	72
025	T7	65	122	66	87	16	99	31	22	18	0	525	61	90	80
026	T1	76	102	58	79	13	97	30	17	14	0	675	28	77	72
026	T2	73	110	62	85	12	97	29	17	13	0	675	45	33	43
026	T3	72	116	68	89	12	97	29	17	13	0	675	28	37	33
026	T4	73	86	54	65	12	97	27	17	13	0	675	33	36	37
026	T5	70	86	48	67	12	97	29	17	13	0	675	33	37	55
026	T6	60	88	50	68	12	98	28	17	13	0	675	37	54	59
026	T7	59	83	47	63	12	98	27	17	13	0	675	35	71	68
027	T1	61	109	53	75	14	99	40	14	11	0	550	37	63	67
027	T2	68	136	77	102	14	99	38	15	12	0	550	46	88	59
027	T3	60	123	67	87	14	100	37	15	12	0	550	53	56	60
027	T4	64	140	77	99	14	100	38	16	13	0	550	58	46	54
027	T5	56	134	69	94	14	100	34	15	12	0	550	41	72	75
027	T6	60	126	62	86	14	100	37	15	12	0	550	26	76	78
027	T7	56	143	72	102	11	100	36	16	14	0	550	64	79	67
028	T1	87	112	69	87	15	99	37	19	16	0	525	23	76	66
028	T2	83	108	71	84	15	99	37	19	16	0	525	26	36	45
028	T3	80	111	74	88	15	99	35	19	16	0	525	46	36	48
028	T4	77	105	69	81	15	99	34	20	17	0	525	43	37	37
028	T5	74	106	68	80	15	99	33	20	17	0	525	38	36	48
028	T6	72	100	65	77	15	99	33	20	17	0	525	40	51	47
028	T7	68	96	61	74	15	98	33	20	17	0	525	46	77	66
029	T1	073	146	076	100	12	096	42	18	16	0	559	32	053	062
029	T2	069	139	75	95	12	96	42	19	17	0	563	40	32	33
029	T3	69	144	77	99	12	95	43	18	16	0	561	29	63	65
029	T4	71	156	85	112	12	96	42	18	16	0	562	45	46	45
029	T5	74	155	77	102	14	95	42	19	17	0	559	40	39	45
029	T6	70	164	93	115	14	95	31	20	18	0	561	57	41	46
029	T7	66	147	67	100	14	96	31	20	16	0	562	39	72	60
030	T1	45	109	60	80	12	100	25	14	10	0	400	17	90	96
030	T2	54	98	66	78	10	100	27	14	10	0	400	25	30	45
030	T3	53	87	61	71	10	100	28	13	10	0	400	31	25	40
030	T4	56	88	55	70	10	99	29	13	10	0	400	26	41	42
030	T5	51	95	69	79	10	99	27	13	10	0	400	28	28	30
030	T6	46	98	57	76	10	99	31	13	11	0	400	45	70	80
030	T7	47	73	42	57	10	99	29	14	10	0	400	42	98	89
031	T1	77	120	59	82	12	98	31	15	13	0	610	50	84	60
031	T2	78	120	59	83	12	98	31	15	13	0	604	60	22	34
031	T3	71	119	59	84	12	98	27	15	13	0	605	52	55	56
031	T4	73	107	55	76	12	98	29	15	13	0	601	44	45	56
031	T5	K	K	K	K	K	K	K	K	K	K	K	K	K	K
031	T6	74	111	60	79	12	99	30	15	13	0	601	42	38	41
031	T7	67	125	63	86	12	98	28	16	13	0	607	61	89	86
032	T1	74	84	44	63	14	97	38	16	13	0	600	27	84	80
032	T2	74	83	44	63	14	97	37	16	13	0	600	35	66	77
032	T3	68	91	45	61	14	97	38	16	13	0	600	38	30	36
032	T4	64	90	46	67	14	97	38	16	13	0	600	40	32	39
032	T5	67	90	45	65	14	96	37	16	13	0	600	41	43	59
032	T6	63	95	48	68	14	96	38	16	13	0	600	42	47	54
032	T7	66	94	50	69	14	98	37	16	13	0	600	42	51	51
033	T1	58	110	64	82	12	99	32	16	13	0	575	51	96	97
033	T2	56	110	63	84	12	99	30	16	13	0	575	46	90	94
033	T3	59	134	76	98	12	99	30	16	13	0	575	46	67	88
033	T4	53	132	68	100	11	100	31	16	13	0	575	38	68	74
033	T5	57	117	64	86	11	100	31	16	13	0	575	41	81	85
033	T6	59	92	59	77	11	99	31	16	13	0	575	49	73	73
033	T7	59	93	46	68	11	99	32	15	12	0	575	43	66	71
034	T1	88	92	49	63	16	98	33	18	15	4	607	35	81	87
034	T2	86	92	49	66	16	98	34	19	15	4	595	35	78	62
034	T3	89	130	77	96	14	97	34	18	15	3	599	28	46	39
034	T4	92	111	64	83	14	97	34	18	15	3	597	29	31	40
034	T5	94	99	59	74	14	98	34	18	15	3	601	52	40	56
034	T6	89	83	44	57	12	98	35	16	14	3	604	46	53	68
034	T7	81	81	41	55	12	99	37	16	14	3	604	45	66	72
035	T1	060	096	054	072	12	99	36	13	12	00	525	36	093	077
035	T2	055	093	051	071	12	099	35	14	12	00	525	55	079	089
035	T3	061	123	079	100	12	099	35	14	12	00	525	51	041	059
035	T4	050	114	066	086	12	098	38	14	12	00	525	45	066	063
035	T5	A
035	T6	052	107	057	077	12	099	38	14	12	00	525	55	068	069
035	T7	054	095	050	070	12	099	39	14	12	00	525	44	095	090
036	T1	080	099	059	075	14	097	34	16	13	00	500	23	100	100
036	T2	074	103	059	075	14	097	34	16	13	00	500	41	100	100
036	T3	073	100	069	082	14	097	34	16	13	00	500	70	100	097
036	T4	074	120	072	090	14	097	34	16	13	00	500	35	087	076
036	T5	074	094	056	071	14	096	35	16	13	00	500	54	100	100
036	T6	073	116	062	085	14	098	35	16	13	00	500	37	100	096
036	T7	074	112	067	085	14	098	35	17	13	00	500	50	050	069
037	T1	76	125	69	91	14	94	39	17	15	0	525	36	85	78
037	T2	68	132	68	95	14	94	39	17	14	0	525	42	40	56
037	T3	68	117	69	90	14	95	38	18	15	0	525	38	40	39
037	T4	65	120	68	89	14	93	39	18	15	0	525	43	75	86
037	T5	67	137	75	99	14	93	41	18	15	0	525	55	62	66
037	T6	67	135	69	93	14	94	41	18	15	0	525	59	61	63
037	T7	62	136	70	96	08	98	42	18	15	0	525	65	85	73
039	T1	62	90	59	71	12	99	35	15	14	0	500	28	87	81
039	T2	70	115	82	95	12	99	37	16	14	0	500	32	49	47
039	T3	65	108	71	85	12	99	36	16	14	0	500	26	36	38
039	T4	56	94	62	75	12	99	33	16	14	0	500	31	49	63
039	T5	58	110	65	80	12	99	34	16	14	0	500	36	31	45
039	T6	54	101	61	77	12	99	32	16	14	0	500	34	88	93
039	T7	51	109	66	82	12	99	32	17	16	0	500	34	85	70
040	T1	43	93	44	66	12	100	30	15	13	0	500	23	91	97
040	T2	43	89	42	63	12	100	29	15	13	0	500	24	99	99
040	T3	47	96	53	71	12	100	29	15	14	0	500	20	50	47
040	T4	44	92	53	68	11	100	28	15	14	0	500	25	92	87
040	T5	43	86	46	64	12	100	27	16	14	0	500	26	94	94
040	T6	45	96	54	70	11	100	29	15	14	0	500	32	82	79
040	T7	41	88	45	64	11	100	28	15	14	0	500	25	95	77
041	T1	85	115	62	82	12	99	31	14	11	0	425	41	30	32
041	T2	84	112	59	83	12	98	31	14	11	0	425	44	29	35
041	T3	71	119	61	88	12	98	32	15	11	0	475	41	30	46
041	T4	74	123	62	87	12	99	35	15	12	0	475	41	40	37
041	T5	70	134	70	96	12	99	34	15	11	0	475	53	47	58
041	T6	61	116	52	81	14	99	30	16	13	0	475	45	92	87
041	T7	60	110	50	78	14	99	30	16	13	0	475	44	87	88
042	T1	071	088	056	069	14	098	28	17	15	00	500	37	077	087
042	T2	069	084	051	067	12	098	30	16	14	00	500	32	067	078
042	T3	070	115	078	094	12	098	31	17	14	00	500	54	031	048
042	T4	073	089	060	073	12	098	30	17	14	00	500	38	074	070
042	T5	074	125	087	101	12	098	30	17	14	00	500	42	032	040
042	T6	067	089	062	073	12	098	30	17	14	00	500	27	077	074
042	T7	068	107	073	084	12	090	30	19	16	00	500	75	057	053
043	T1	072	102	055	077	12	099	29	17	15	00	650	26	051	050
043	T2	069	120	055	085	12	098	29	17	15	00	650	35	042	035
043	T3	064	106	056	081	12	098	28	17	15	00	650	48	028	028
043	T4	060	099	052	072	12	098	29	18	15	00	650	47	046	055
043	T5	60	099	050	073	12	098	30	18	15	00	650	52	047	055
043	T6	060	106	047	073	12	098	30	18	15	00	650	58	053	076
043	T7	057	104	049	073	12	098	30	18	15	00	650	52	053	054
044	T1	085	114	067	085	12	098	35	20	14	00	500	46	042	046
044	T2	081	109	061	081	12	098	34	19	14	00	500	48	043	037
044	T3	067	116	064	082	12	099	34	20	14	00	500	46	049	054
044	T4	069	110	067	082	12	100	33	17	14	00	500	46	045	049
044	T5	070	108	065	083	12	100	33	19	14	00	500	39	040	040
044	T6	073	097	054	072	12	098	32	18	13	00	500	41	040	043
044	T7	065	110	066	084	12	100	32	21	16	00	500	47	055	058
045	T1	81	104	61	78	12	98	33	19	17	00	500	32	50	55
045	T2	74	107	59	78	12	98	32	19	17	00	500	33	50	58
045	T3	87	152	78	100	12	97	33	19	18	00	500	33	64	50
045	T4	82	100	59	77	12	97	32	19	16	00	500	30	86	77
045	T5	81	111	65	83	12	97	32	19	17	00	500	28	74	57
045	T6	78	97	55	70	12	97	32	18	16	00	500	30	64	74
045	T7	72	96	54	72	12	99	31	19	19	00	500	33	78	56
046	T1	94	114	71	91	13	96	32	21	17	00	622	40	70	70
046	T2	91	114	71	94	13	97	32	22	17	00	614	46	71	65
046	T3	98	167	108	131	13	97	32	23	18	00	586	70	26	54
046	T4	95	155	85	115	13	97	33	24	21	00	430	46	39	51
046	T5	89	141	95	113	13	95	31	21	17	00	599	39	84	74
046	T6	76	163	92	114	13	97	30	20	16	00	605	44	66	57
046	T7	73	153	82	112	13	100	31	21	17	00	601	52	63	77
047	T1	64	81	50	65	12	99	29	15	12	00	605	28	100	100
047	T2	63	84	53	66	11	99	28	14	12	00	603	39	95	97
047	T3	59	93	56	73	11	100	28	14	12	00	597	44	43	45
047	T4	58	92	60	73	11	100	27	14	12	00	596	44	63	55
047	T5	62	90	62	74	11	100	27	15	12	00	597	43	60	79
047	T6	56	94	59	73	11	100	26	15	12	00	598	50	89	68
047	T7	55	100	62	76	11	100	26	14	12	00	606	51	93	78
048	T1	79	117	57	84	13	97	35	21	19	0	584	52	68	66
048	T2	77	111	53	78	13	97	35	21	19	0	597	47	70	73
048	T3	67	116	54	81	13	98	35	21	19	0	578	47	52	45
048	T4	72	125	61	86	13	97	35	21	19	0	577	44	53	48
048	T5	A	A	A	A	A	A	A	A	A	A	A	A	A	A
048	T6	66	103	50	75	13	98	36	21	19	0	561	44	45	53
048	T7	61	113	55	79	13	100	36	K	K	K	K	63	46	51
049	T1	62	80	46	61	12	99	27	15	13	0	475	41	58	60
049	T2	59	79	47	60	12	99	27	18	15	0	474	43	35	32
049	T3	60	78	45	60	11	98	28	15	13	0	470	47	49	56
049	T4	56	70	44	55	11	99	28	15	13	0	471	30	99	99
049	T5	57	79	47	62	11	99	28	15	13	0	473	37	69	79
049	T6	52	73	43	56	11	99	28	15	13	0	465	29	83	94
049	T7	53	73	41	56	11	99	28	15	13	0	471	32	75	90
050	T1	57	112	58	80	12	100	30	16	14	0	606	54	96	97
050	T2	53	105	60	78	12	100	28	16	14	0	600	24	100	100
050	T3	53	116	70	88	11	100	28	17	15	0	638	33	75	80
050	T4	53	109	61	81	11	100	28	16	14	0	617	45	71	84
050	T5	49	108	60	82	11	100	28	16	14	0	604	51	49	80
050	T6	49	104	56	78	11	100	28	16	14	0	603	54	97	94
050	T7	48	105	58	77	11	100	28	16	14	0	588	55	99	99
051	T1	52	125	65	88	12	100	36	16	13	0	631	42	94	81
051	T2	53	126	67	88	12	99	36	16	13	0	626	47	78	91
051	T3	56	125	81	98	14	100	30	17	14	0	618	34	28	62
051	T4	54	123	72	92	12	99	31	16	14	0	619	41	35	43
051	T5	54	124	73	94	12	99	31	16	14	0	624	38	22	49
051	T6	49	114	58	82	12	99	31	16	14	0	621	42	89	79
051	T7	48	105	58	76	12	99	30	16	14	0	619	41	86	91
052	T1	64	89	45	63	14	98	35	21	19	0	431	26	54	54
052	T2	60	87	48	65	14	98	34	23	19	0	429	25	35	58
052	T3	72	108	57	77	12	98	37	22	19	0	425	27	27	27
052	T4	75	101	52	75	14	98	35	22	20	0	424	28	28	32
052	T5	66	91	50	67	14	99	33	22	19	0	428	43	25	32
052	T6	62	96	48	69	14	98	34	22	19	0	426	26	28	35
052	T7	56	83	44	61	14	98	32	22	20	0	426	44	78	69
053	T1	60	111	59	81	12	98	35	15	13	00	525	35	42	65
053	T2	59	112	55	80	12	98	36	16	14	00	525	32	48	51
053	T3	60	130	74	100	12	98	36	16	14	00	525	34	35	47
053	T4	56	110	56	80	12	97	35	16	14	00	525	38	85	86
053	T5	56	114	54	80	12	98	36	16	14	00	525	39	54	78
053	T6	53	107	54	77	12	97	36	16	15	00	525	36	67	58
053	T7	48	117	52	79	12	99	36	17	15	00	525	49	66	51
