# Supplementary material for: Clinical efficacy and safety of automatic remifentanil administration based on Analgesia Nociception Index monitoring during burn surgery under propofol anesthesia: A randomized controlled clinical trial
Source: PLoS One. 2025 May 5;20(5):e0322384. doi: 10.1371/journal.pone.0322384 (PMC12052174; doi:10.1371/journal.pone.0322384)
Supplement: S7 File — (XLSX) [file pone.0322384.s007.xlsx]

## Sheet: Feuil1
Patient	Group	Inclusion criterion 1	Inclusion criterion 2	Inclusion criterion 3	Inclusion criterion 4	Inclusion criterion 5	Inclusion criterion 6	Inclusion criterion 7	Non-Inclusion criterion 1	Non-Inclusion criterion 2	Non-Inclusion criterion 3	Non-Inclusion criterion 4	Non-Inclusion criterion 5	Non-Inclusion criterion 6	Non-Inclusion criterion 7	Non-Inclusion criterion 8	Non-Inclusion criterion 9	Non-Inclusion criterion 10	Non-Inclusion criterion 11	Sexe	Age	Weight (Kg)	Size (cm)	BMI	Excision surface (cm²)	Time between burn and surgery (days)	Depth of burn	ASA Score	HR 1 (bpm)	SAP 1 (mmHg)	HR 2 (bpm)	SAP 2 (mmHg)	HR 3 (bpm)	SAP 3 (mmHg)	HR bl (bpm)	SAP bl (mmHg)	Induction Time	Number of Remifentanil flow rate modification	Number of Remifentanil target modification	Number of Propofol flow rate modification	Remifentanil dose (µg)	Propofol Dose (mg)	Atropine	atropine 1 (mg)	Time atropine 1	ephedrine	Total Ephedrine Dose (mg)	Hemodynamic reactivity	HR>120HRbl
001	Group 2 - Control group	Yes	Yes	Yes	Yes	Yes	Yes	Yes	No	No	No	No	No	No	No	No	No	No	No	Male	50	90	173	30.07	6	14	2nd degree	II	75	149	76	133	77	129	076	137	10:44		25	18	1288	1046	No			Yes	18	Yes	Yes
002	Group 2 - Control group	Yes	Yes	Yes	Yes	Yes	Yes	Yes	No	No	No	No	No	No	No	No	No	No	No	Male	51	80	180	24.69	A	14	2nd degree	II	106	115	102	105	93	115	100	112	08:42		27	11	4876	1764	No			No		Yes	Yes
003	Group 1 -ANI loop	Yes	Yes	Yes	Yes	Yes	Yes	Yes	No	No	No	No	No	No	No	No	No	No	No	Male	39	80	195	21.04	9	15	3rd degree	II	80	132	84	122	84	114	083	123	09:01	112		34	1089.5	2300	No			Yes	9	Yes	Yes
004	Group 1 -ANI loop	Yes	Yes	Yes	Yes	Yes	Yes	Yes	No	No	No	No	No	No	No	No	No	No	No	Female	41	65	157	26.37	3	28	2nd degree	II	80	111	74	128	71	123	075	121	08:48	37		21	386.5	811	No			No		Yes	Yes
005	Group 1 -ANI loop	Yes	Yes	Yes	Yes	Yes	Yes	Yes	No	No	No	No	No	No	No	No	No	No	No	Male	25	75	178	23.67	3	18	2nd degree	I	95	125	94	132	98	126	096	128	09:20	92		3	1041.75	1278	No			No		No
006	Group 2 - Control group	Yes	Yes	Yes	Yes	Yes	Yes	Yes	No	No	No	No	No	No	No	No	No	No	No	Female	43	70	165	25.71	8	22	2nd degree	II	65	113	61	106	61	102	062	107	09:17		12	4	1881	695	No			No		No
007	Group 2 - Control group	Yes	Yes	Yes	Yes	Yes	Yes	Yes	No	No	No	No	No	No	No	No	No	No	No	Male	68	78	178	24.62	1.5	13	2nd degree	II	79	150	76	160	78	156	078	155	11:46		26	16	1298	1330	No			No		Yes	Yes
008	Group 2 - Control group	Yes	Yes	Yes	Yes	Yes	Yes	Yes	No	No	No	No	No	No	No	No	No	No	No	Male	44	70	178	22.09	3	21	2nd degree	I	72	123	73	130	68	132	071	128	09:00		14	6	1342	636	No			No		No
009	Group 2 - Control group	Yes	Yes	Yes	Yes	Yes	Yes	Yes	No	No	No	No	No	No	No	No	No	No	No	Male	40	70	172	23.66	3	25	2nd degree	I	75	133	76	119	85	133	079	128	09:05		4	5	768	431	No			No		No
010	Group 1 -ANI loop	Yes	Yes	Yes	Yes	Yes	Yes	Yes	No	No	No	No	No	No	No	No	No	No	No	Male	29	56.2	174	18.56	3	20	2nd degree	I	59	113	60	120	58	114	059	116	09:17	91		15	728.3	982	No			No		Yes	Yes
011	Group 1 -ANI loop	Yes	Yes	Yes	Yes	Yes	Yes	Yes	No	No	No	No	No	No	No	No	No	No	No	Female	44	60	165	22.04	8	16	3rd degree	I	72	108	75	107	78	107	075	107	12:25	261		20	2030	3557	No			Yes	3	Yes	Yes
012	Group 1 -ANI loop	Yes	Yes	Yes	Yes	Yes	Yes	Yes	No	No	No	No	No	No	No	No	No	No	No	Female	38	56	170	19.38	8	36	2nd degree	II	73	105	74	102	77	108	075	105	09:30	100		14	845	1465	No			No		Yes	Yes
013	Group 1 -ANI loop	Yes	Yes	Yes	Yes	Yes	Yes	Yes	No	No	No	No	No	No	No	No	No	No	No	Female	21	69	165	25.34	8	17	2nd degree	I	70	105	72	109	83	123	075	112	09:10	58		3	725.75	602	No			No		Yes	Yes
014	Group 2 - Control group	Yes	Yes	Yes	Yes	Yes	Yes	Yes	No	No	No	No	No	No	No	No	No	No	No	Male	57	85	185	24.84	1	12	3rd degree	II	66	116	53	164	52	130	057	137	09:04		0	0	506	407	Yes	0.8	09:51	No		Yes	No
015	Group 1 -ANI loop	Yes	Yes	Yes	Yes	Yes	Yes	Yes	No	No	No	No	No	No	No	No	No	No	No	Male	60	105	172	35.49	3	28	3rd degree	II	67	138	71	140	60	158	066	145	08:53	107		1	1675	700	No			Yes	0	No
016	Group 1 -ANI loop	Yes	Yes	Yes	Yes	Yes	Yes	Yes	No	No	No	No	No	No	No	No	No	No	No	Male	41	73	175	23.84	3	16	2nd degree	I	72	126	68	117	70	115	070	119	11:35	11		0	630	528	No			No		No
017	Group 2 - Control group	Yes	Yes	Yes	Yes	Yes	Yes	Yes	No	No	No	No	No	No	No	No	No	No	No	Male	49	92	177	29.37	3	8	3rd degree	I	60	150	54	149	58	147	057	149	09:16		7	3	995	564	No			No		No
018	Group 2 - Control group	Yes	Yes	Yes	Yes	Yes	Yes	Yes	No	No	No	No	No	No	No	No	No	No	No	Male	23	70	180	21.60	0.5	56	2nd degree	II	55	104	55	127	58	120	056	117	11:11		4	4	457	378	No			No		Yes	Yes
019	Group 2 - Control group	Yes	Yes	Yes	Yes	Yes	Yes	Yes	No	No	No	No	No	No	No	No	No	No	No	Male	41	64	180	19.75	2	18	2nd degree	I	69	138	72	135	94	142	078	138	08:52		13	8	1033	613	No			No		No
020	Group 2 - Control group	Yes	Yes	Yes	Yes	Yes	Yes	Yes	No	No	No	No	No	No	No	No	No	No	No	Female	47	53	156	21.78	3	20	2nd degree	I	73	143	72	141	73	139	073	141	08:49		4	4	657	602	No			No		No
021	Group 1 -ANI loop	Yes	Yes	Yes	Yes	Yes	Yes	Yes	No	No	No	No	No	No	No	No	No	No	No	Male	74	68	165	24.98	2	17	2nd degree	II	71	158	80	122	67	153	073	144	11:21	6		6	437	612	No			Yes	6	Yes	No
022	Group 1 -ANI loop	Yes	Yes	Yes	Yes	Yes	Yes	Yes	No	No	No	No	No	No	No	No	No	No	No	Male	64	65	175	21.22	4	22	2nd degree	III	096	155	093	158	094	156	094	156	11:31	57		5	727	876	No			Yes	0	Yes	No
023	Group 2 - Control group	Yes	Yes	Yes	Yes	Yes	Yes	Yes	No	No	No	No	No	No	No	No	No	No	No	Female	66	60	168	21.26	3	20	2nd degree	II	108	135	105	131	102	132	105	133	09:15		9	4	746	593	No			Yes	6	No
024	Group 1 -ANI loop	Yes	Yes	Yes	Yes	Yes	Yes	Yes	No	No	No	No	No	No	No	No	No	No	No	Male	49	60	170	20.76	1	15	2nd degree	I	52	112	51	123	51	118	051	118	09:02	57		1	688	428	No			No		Yes	No
025	Group 2 - Control group	Yes	Yes	Yes	Yes	Yes	Yes	Yes	No	No	No	No	No	No	No	No	No	No	No	Male	30	93	170	32.18	1	15	2nd degree	II	79	152	74	146	77	150	077	149	11:54		6	11	1023	876	No			No		No
026	Group 2 - Control group	Yes	Yes	Yes	Yes	Yes	Yes	Yes	No	No	No	No	No	No	No	No	No	No	No	Male	46	90	190	24.93	3	13	2nd degree	I	73	148	78	142	75	140	075	143	11:16		18	3	2733	699	No			No		No
027	Group 1 -ANI loop	Yes	Yes	Yes	Yes	Yes	Yes	Yes	No	No	No	No	No	No	No	No	No	No	No	Male	44	72	175	23.51	2	13	3rd degree	II	77	108	81	131	81	127	080	122	09:13	29		8	874	927	No			No		No
028	Group 1 -ANI loop	Yes	Yes	Yes	Yes	Yes	Yes	Yes	No	No	No	No	No	No	No	No	No	No	No	Male	50	90	169	31.51	1.5	16	2nd degree	II	84	114	85	117	81	114	083	115	12:46	93		3	1647	973	No			No		No
029	Group 2 - Control group	Yes	Yes	Yes	Yes	Yes	Yes	Yes	No	No	No	No	No	No	No	No	No	No	No	Male	48	84	173	28.07	8	18	3rd degree	II	104	151	90	155	81	160	092	155	12:23		14	11	2399	1048	No			No		No
030	Group 1 -ANI loop	Yes	Yes	Yes	Yes	Yes	Yes	Yes	No	No	No	No	No	No	No	No	No	No	No	Female	56	50	158	20.03	2	45	2nd degree	II	53	123	51	110	54	123	053	119	13:30	41		3	334	428	No			Yes	12	Yes	Yes
031	Group 2 - Control group	Yes	Yes	Yes	Yes	Yes	Yes	Yes	No	No	No	No	No	No	No	No	No	No	No	Male	73	70	178	22.09	3	14	2nd degree	II	66	121	68	124	69	114	068	120	12:39		4	2	594	374	No			Yes	9	No
032	Group 1 -ANI loop	Yes	Yes	Yes	Yes	Yes	Yes	Yes	No	No	No	No	No	No	No	No	No	No	No	Male	57	90	181	27.47	0.5	27	3rd degree	I	77	144	74	142	77	133	076	140	12:06	108		5	1087	878	No			Yes	12	No
033	Group 2 - Control group	Yes	Yes	Yes	Yes	Yes	Yes	Yes	No	No	No	No	No	No	No	No	No	No	No	Male	32	74	176	23.89	6	17	2nd degree	II	50	122	52	122	57	115	053	120	14:25		6	11	890	758	No			No		Yes	Yes
034	Group 2 - Control group	Yes	Yes	Yes	Yes	Yes	Yes	Yes	No	No	No	No	No	No	No	No	No	No	No	Male	51	85	180	26.23	8	21	2nd degree	II	88	95	88	128	90	118	089	114	09:06		15	12	1927	1379	No			Yes	9	Yes	Yes
035	Group 1 -ANI loop	Yes	Yes	Yes	Yes	Yes	Yes	Yes	No	No	No	No	No	No	No	No	No	No	No	Male	22	70	175	22.86	2	14	2nd degree	I	58	111	56	124	58	119	057	118	09:00	2		1	672	481	No			No		No
036	Group 1 -ANI loop	Yes	Yes	Yes	Yes	Yes	Yes	Yes	No	No	No	No	No	No	No	No	No	No	No	Female	43	75	172	25.35	5	10	2nd degree	II	85	114	92	107	75	106	084	109	13:56	14		16	936	1051	No			No		No
037	Group 2 - Control group	Yes	Yes	Yes	Yes	Yes	Yes	Yes	No	No	No	No	No	No	No	No	No	No	No	Male	35	83	170	28.72	2	19	3rd degree	I	75	142	72	133	77	139	075	138	09:43		8	3	958	602	No			No		No
039	Group 2 - Control group	Yes	Yes	Yes	Yes	Yes	Yes	Yes	No	No	No	No	No	No	No	No	No	No	No	Male	65	80	165	29.38	2	25	2nd degree	II	67	146	57	151	62	155	062	151	08:58		18	3	1014	596	No			Yes	12	No
040	Group 2 - Control group	Yes	Yes	Yes	Yes	Yes	Yes	Yes	No	No	No	No	No	No	No	No	No	No	No	Female	40	54	168	19.13	1.5	18	2nd degree	II	64	120	57	115	66	117	062	117	14:01		7	3	463	424	No			No		No
041	Group 1 -ANI loop	Yes	Yes	Yes	Yes	Yes	Yes	Yes	No	No	No	No	No	No	No	No	No	No	No	Female	35	70	160	27.34	1	21	2nd degree	I	64	119	69	119	64	118	066	119	08:47	168		0	1791	866	No			No		Yes	Yes
042	Group 1 -ANI loop	Yes	Yes	Yes	Yes	Yes	Yes	Yes	No	No	No	No	No	No	No	No	No	No	No	Female	50	65	169	22.76	2	21	2nd degree	II	70	145	82	134	82	136	078	138	09:16	42		5	497	616	No			No		No
043	Group 1 -ANI loop	Yes	Yes	Yes	Yes	Yes	Yes	Yes	No	No	No	No	No	No	No	No	No	No	No	Male	24	102	185	29.80	2	21	3rd degree	I	80	116	102	147	114	141	099	135	10:50	39		3	1088	793	No			No		No
044	Group 2 - Control group	Yes	Yes	Yes	Yes	Yes	Yes	Yes	No	No	No	No	No	No	No	No	No	No	No	Male	27	70	165	25.71	4	15	3rd degree	II	81	118	77	121	76	125	078	121	09:08		7	1	1704	722	No			No		No
045	Group 1 -ANI loop	Yes	Yes	Yes	Yes	Yes	Yes	Yes	No	No	No	No	No	No	No	No	No	No	No	Female	60	79	170	27.34	2	30	3rd degree	I	74	121	75	125	75	128	075	125	09:08	24		6	478	530	No			Yes	9	Yes	Yes
046	Group 2 - Control group	Yes	Yes	Yes	Yes	Yes	Yes	Yes	No	No	No	No	No	No	No	No	No	No	No	Male	42	90	178	28.41	4	22	3rd degree	II	73	160	69	139	79	130	074	143	08:57		2	2	797	708	No			No		Yes	Yes
047	Group 2 - Control group	Yes	Yes	Yes	Yes	Yes	Yes	Yes	No	No	No	No	No	No	No	No	No	No	No	Male	32	64	180	19.75	2	26	3rd degree	I	87	104	93	100	84	102	088	102	08:59		2	2	632	470	No			Yes	6	No
048	Group 1 -ANI loop	Yes	Yes	Yes	Yes	Yes	Yes	Yes	No	No	No	No	No	No	No	No	No	No	No	Male	34	100	173	33.41	3	17	2nd degree	I	70	150	73	151	70	152	071	151	09:33	68		1	1430	983	No			No		No
049	Group 1 -ANI loop	Yes	Yes	Yes	Yes	Yes	Yes	Yes	No	No	No	No	No	No	No	No	No	No	No	Female	38	60	165	22.04	1	18	3rd degree	I	65	109	65	106	75	95	068	103	09:12	1		2	468	449	No			No		No
050	Group 1 -ANI loop	Yes	Yes	Yes	Yes	Yes	Yes	Yes	No	No	No	No	No	No	No	No	No	No	No	Male	27	78	180	24.07	2	12	3rd degree	I	78	121	75	131	59	119	071	124	11:24	1		4	838	651	No			No		No
051	Group 2 - Control group	Yes	Yes	Yes	Yes	Yes	Yes	Yes	No	No	No	No	No	No	No	No	No	No	No	Male	44	90	185	26.30	1	10	2nd degree	I	53	132	50	131	54	121	052	128	10:59		6	5	744	661	No			No		No
052	Group 1 -ANI loop	Yes	Yes	Yes	Yes	Yes	Yes	Yes	No	No	No	No	No	No	No	No	No	No	No	Female	64	85	158	34.05	3	27	2nd degree	II	71	91	74	140	73	148	073	126	08:54	137		3	1148	710	No			No		No
053	Group 2 - Control group	Yes	Yes	Yes	Yes	Yes	Yes	Yes	No	No	No	No	No	No	No	No	No	No	No	Male	36	95	170	32.87	1	19	2nd degree	I	62	153	74	139	53	121	063	138	09:01		6	3	516	565	No			No		No
[truncated: 109 more columns]
